# Supplementary material for: Unmanned Aircraft Systems as a Powerful Tool to Detect Fine-Scale Spatial Positioning and Interactions between Waterbirds at High-Tide Roosts
Source: Animals (Basel). 2022 Apr 7;12(8):947. doi: 10.3390/ani12080947 (PMC9030221; doi:10.3390/ani12080947)
Supplement: Supplementary file 1 [file animals-12-00947-s001.zip]

Archive with 1 entries (1 files):
- animals-1633060-supplementary.pdf
